# Supplementary material for: Sample size calculation while controlling false discovery rate for differential expression analysis with RNA-sequencing experiments
Source: BMC Bioinformatics. 2016 Mar 31;17:146. doi: 10.1186/s12859-016-0994-9 (PMC4815167; doi:10.1186/s12859-016-0994-9)
Supplement: Additional file 1 — This excel file contains comparison of resulting sample size and power between Li et al.’s method [19] and our proposed method for simulation 1, with parameter settings from Table 1 in [19]. The results are obtained under m=200, with Li’s result in the first row from each parameter setting, and our result in the second row. (XLS 49.2 kb) [file 12859_2016_994_MOESM1_ESM.xls]

## Sheet: Sheet1
Mean(mu)	Dispersion(phi)	log2(rho)	FDR	Sample_size	Actual_power	Average_power_BH_edgeR	True_FDR_BH_edgeR	Average_power_ST_edgeR	True_FDR_ST_edgeR	Average_power_BH_voom	True_FDR_BH_voom	Average_power_ST_voom	True_FDR_ST_voom	deltaMean	deltaSE	sigma
1	0.1	0.5	0.01	365	0.5324	0.6745	0.0089	0.6745	0.0089	0.5833	0.0126	0.5844	0.013	0.3114	0.1061	1.0014
				701	0.8002	0.9811	0.0071	0.9811	0.0071	0.9634	0.0089	0.9636	0.0092
			0.05	305	0.5477	0.6675	0.0421	0.6675	0.0421	0.5862	0.0566	0.588	0.0576
				573	0.8002	0.9728	0.0482	0.9728	0.0482	0.953	0.0507	0.9532	0.0515
			0.1	278	0.5564	0.6859	0.0879	0.6859	0.0879	0.6151	0.1084	0.6163	0.1092
				516	0.8005	0.9687	0.0913	0.9687	0.0913	0.9474	0.0991	0.9478	0.1008
1	0.5	0.5	0.01	518	0.5509	0.6945	0.0083	0.6945	0.0083	0.5723	0.0086	0.5741	0.0086	0.2666	0.9932	1.0011
				1020	0.8001	0.9904	0.0087	0.9904	0.0087	0.9757	0.0095	0.9759	0.0097
			0.05	433	0.5648	0.7031	0.0468	0.7031	0.0468	0.5965	0.0463	0.5983	0.0466
				832	0.8001	0.9844	0.0497	0.9844	0.0497	0.9657	0.0547	0.966	0.0552
			0.1	394	0.572	0.7092	0.0858	0.7092	0.0858	0.608	0.0966	0.6097	0.0981
				748	0.8002	0.9818	0.0946	0.9818	0.0946	0.9617	0.0994	0.962	0.101
1	0.1	1	0.01	79	0.4274	0.5268	0.0098	0.5268	0.0098	0.4628	0.0154	0.4639	0.0155	0.6295	0.1445	1.002
				145	0.803	0.8942	0.0094	0.8942	0.0094	0.8553	0.0144	0.8557	0.0146
			0.05	67	0.4621	0.5512	0.0333	0.5512	0.0333	0.5012	0.058	0.5036	0.0586
				119	0.8018	0.8838	0.0375	0.8838	0.0375	0.849	0.0569	0.85	0.0578
			0.1	61	0.4747	0.5662	0.0732	0.5662	0.0732	0.5118	0.1219	0.5132	0.1229
				108	0.8038	0.8851	0.0824	0.8851	0.0824	0.8524	0.112	0.8531	0.1136
1	0.5	1	0.01	119	0.4772	0.5978	0.0096	0.5978	0.0096	0.488	0.0108	0.4896	0.0107	0.5267	0.1223	1.002
				205	0.8003	0.9257	0.0092	0.9257	0.0092	0.8784	0.0096	0.8789	0.0097
			0.05	99	0.496	0.61	0.0384	0.61	0.0384	0.5149	0.0527	0.5165	0.0535
				169	0.801	0.9208	0.0403	0.9208	0.0403	0.8706	0.0515	0.8715	0.0517
			0.1	91	0.514	0.6231	0.0744	0.6231	0.0744	0.5234	0.0986	0.526	0.0998
				153	0.8021	0.9159	0.0822	0.9159	0.0822	0.871	0.1064	0.8718	0.108
1	0.1	1.5	0.01	31	0.3109	0.4475	0.0064	0.4475	0.0064	0.4057	0.0167	0.4069	0.0169	0.9562	0.2515	1.0014
				68	0.8006	0.8403	0.0055	0.8403	0.0055	0.7947	0.0163	0.7953	0.0164
			0.05	26	0.3395	0.4546	0.025	0.4546	0.025	0.4325	0.0722	0.4339	0.0742
				56	0.802	0.8459	0.0327	0.8459	0.0327	0.804	0.0656	0.8047	0.0665
			0.1	24	0.3634	0.4635	0.0577	0.4635	0.0577	0.446	0.1492	0.4465	0.1506
				51	0.8059	0.8509	0.0723	0.8509	0.0723	0.8112	0.1214	0.8118	0.1225
1	0.5	1.5	0.01	49	0.386	0.4981	0.008	0.4981	0.008	0.4158	0.0164	0.4162	0.0163	0.7902	0.1763	1.0017
				92	0.8005	0.8854	0.0075	0.8854	0.0075	0.8249	0.011	0.8252	0.011
			0.05	41	0.4135	0.5166	0.0344	0.5166	0.0344	0.4366	0.0596	0.4383	0.0604
				76	0.8021	0.8794	0.0414	0.8794	0.0414	0.8233	0.0558	0.824	0.0567
			0.1	38	0.4406	0.5345	0.0701	0.5345	0.0701	0.4716	0.1242	0.4731	0.1254
				69	0.8044	0.8775	0.0829	0.8775	0.0829	0.8237	0.1191	0.8253	0.1212
1	0.1	2	0.01	16	0.2095	0.4195	0.0031	0.4195	0.0031	0.4068	0.024	0.4076	0.024	1.289	0.4107	1.0005
				43	0.8019	0.8237	0.0074	0.8237	0.0074	0.7732	0.0175	0.7733	0.0177
			0.05	13	0.2115	0.4062	0.0196	0.4062	0.0196	0.4085	0.1092	0.4099	0.1101
				35	0.8005	0.8174	0.0308	0.8174	0.0308	0.7703	0.0705	0.7706	0.0714
			0.1	12	0.2334	0.4102	0.0436	0.4102	0.0436	0.4295	0.1957	0.4301	0.1964
				32	0.8059	0.8157	0.065	0.8157	0.065	0.7793	0.1343	0.7802	0.1359
1	0.5	2	0.01	26	0.2958	0.4449	0.0058	0.4449	0.0058	0.389	0.0143	0.3896	0.0143	1.0495	0.2728	1.0024
				57	0.8011	0.8686	0.0071	0.8686	0.0071	0.8083	0.0143	0.8097	0.0146
			0.05	22	0.3316	0.4597	0.0278	0.4597	0.0278	0.4266	0.072	0.4269	0.0721
				47	0.803	0.8531	0.0355	0.8531	0.0355	0.7945	0.0631	0.7954	0.0635
			0.1	20	0.3448	0.4632	0.0612	0.4632	0.0612	0.4296	0.1448	0.4302	0.1465
				43	0.8087	0.8546	0.0689	0.8546	0.0689	0.8047	0.1178	0.8052	0.1191
1	0.1	2.5	0.01	9	0.0656	0.3951	0.0027	0.3951	0.0027	0.3963	0.0452	0.3963	0.0452	1.6186	0.6193	1.0015
				33	0.808	0.8268	0.0062	0.8268	0.0062	0.7568	0.0227	0.7578	0.0232
			0.05	8	0.1115	0.4162	0.0118	0.4162	0.0118	0.4293	0.1489	0.4294	0.1489
				27	0.8092	0.8096	0.0326	0.8096	0.0326	0.7608	0.0824	0.7614	0.0833
			0.1	7	0.0909	0.3979	0.0231	0.3979	0.0231	0.4326	0.2668	0.4326	0.2668
				24	0.8065	0.8095	0.0563	0.8095	0.0563	0.7577	0.1557	0.7578	0.1568
1	0.5	2.5	0.01	16	0.2215	0.4088	0.005	0.4088	0.005	0.3954	0.0167	0.3954	0.0167	1.305	0.4158	1.0014
				42	0.8011	0.8531	0.0075	0.8531	0.0075	0.7731	0.0186	0.7737	0.0187
			0.05	14	0.2777	0.4248	0.0228	0.4248	0.0228	0.4232	0.0818	0.4233	0.0822
				35	0.8075	0.8614	0.0335	0.8614	0.0335	0.7956	0.0684	0.7958	0.0688
			0.1	12	0.2457	0.3958	0.0437	0.3958	0.0437	0.4047	0.1677	0.4049	0.1678
				31	0.8024	0.845	0.0652	0.845	0.0652	0.7837	0.1224	0.7848	0.1244
5	0.1	0.5	0.01	104	0.5266	0.7043	0.0109	0.7043	0.0109	0.5588	0.0077	0.5599	0.0078	0.5827	0.1058	0.9992
				156	0.8002	0.9441	0.0098	0.9441	0.0098	0.8712	0.0084	0.8716	0.0086
			0.05	87	0.5495	0.7173	0.0473	0.7173	0.0473	0.575	0.0422	0.5768	0.0438
				129	0.8008	0.9324	0.0437	0.9324	0.0437	0.8636	0.0433	0.8649	0.0442
			0.1	79	0.5589	0.7249	0.0893	0.7249	0.0893	0.5894	0.0816	0.5929	0.0839
				117	0.802	0.9316	0.0893	0.9316	0.0893	0.8567	0.0859	0.8583	0.0872
5	0.5	0.5	0.01	257	0.5073	0.7587	0.0097	0.7587	0.0097	0.5233	0.01	0.5246	0.0102	0.3627	0.1036	1.0008
				466	0.8001	0.9913	0.0108	0.9913	0.0108	0.9426	0.0104	0.9426	0.0106
			0.05	215	0.526	0.7674	0.0463	0.7674	0.0463	0.5501	0.0477	0.5525	0.0488
				383	0.8009	0.9871	0.0488	0.9871	0.0488	0.9328	0.0505	0.9334	0.051
			0.1	196	0.5363	0.7725	0.0889	0.7725	0.0889	0.5608	0.0968	0.5632	0.0987
				345	0.8007	0.9843	0.1014	0.9843	0.1016	0.9222	0.0992	0.923	0.1005
5	0.1	1	0.01	24	0.3039	0.604	0.0091	0.604	0.0091	0.4462	0.003	0.4491	0.0032	1.148	0.1298	0.9992
				41	0.8119	0.9314	0.0063	0.9314	0.0063	0.8539	0.0053	0.8544	0.0054
			0.05	20	0.3397	0.6112	0.0412	0.6112	0.0412	0.467	0.0179	0.4692	0.0184
				34	0.8122	0.9196	0.0415	0.9196	0.0415	0.8447	0.0339	0.8454	0.0348
			0.1	19	0.4013	0.6591	0.0859	0.6591	0.0859	0.5147	0.0404	0.5187	0.0419
				31	0.8157	0.9208	0.0823	0.9208	0.0823	0.846	0.0643	0.8472	0.066
5	0.5	1	0.01	63	0.4405	0.7273	0.0097	0.7273	0.0097	0.507	0.0106	0.5084	0.0105	0.7203	0.1063	0.9999
				100	0.8021	0.9633	0.0104	0.9633	0.0104	0.8666	0.0105	0.8675	0.0107
			0.05	53	0.4752	0.7276	0.0463	0.7276	0.0463	0.5333	0.0512	0.5361	0.0518
				83	0.8037	0.959	0.0454	0.959	0.0454	0.8615	0.0487	0.8626	0.0497
			0.1	48	0.4855	0.737	0.0917	0.737	0.0917	0.8559	0.0997	0.8564	0.1015
				75	0.8025	0.953	0.0916	0.953	0.0916	0.8559	0.0997	0.8564	0.1015
5	0.1	1.5	0.01	10	0.0478	0.5268	0.0069	0.5268	0.0069	0.3651	0.0005	0.3702	0.0005	1.7029	0.1997	0.9992
				21	0.8184	0.9313	0.0093	0.9313	0.0093	0.867	0.0041	0.8683	0.0041
			0.05	9	0.1263	0.5825	0.0337	0.5825	0.0337	0.4473	0.0028	0.4527	0.003
				17	0.8028	0.9209	0.0416	0.9209	0.0416	0.8448	0.021	0.8465	0.0216
			0.1	8	0.1204	0.5744	0.073	0.5744	0.073	0.4322	0.0081	0.4404	0.0088
				16	0.8285	0.9277	0.0745	0.9277	0.0745	0.8647	0.0422	0.8668	0.0433
5	0.5	1.5	0.01	28	0.3427	0.6852	0.007	0.6852	0.007	0.5048	0.0124	0.5057	0.0124	1.0742	0.1157	1.0007
				46	0.8089	0.9571	0.0095	0.9571	0.0095	0.8667	0.0132	0.8674	0.0136
			0.05	23	0.3634	0.6749	0.0458	0.6749	0.0458	0.5154	0.056	0.5176	0.0574
				38	0.8065	0.9521	0.0478	0.9521	0.0478	0.8606	0.0533	0.8615	0.0534
			0.1	21	0.3859	0.6811	0.0871	0.6811	0.0871	0.5248	0.0939	0.5264	0.096
				35	0.8162	0.9514	0.0912	0.9514	0.0912	0.8653	0.108	0.8666	0.11
5	0.1	2	0.01	6	0	0.5316	0.0074	0.5316	0.0074	0.417	0	0.4213	0	2.2472	0.2984	0.9985
				14	0.8276	0.9414	0.0077	0.9414	0.0077	0.8893	0.0052	0.8906	0.0056
			0.05	5	0	0.5356	0.0286	0.5356	0.0286	0.4422	0	0.4475	0
				12	0.8511	0.9406	0.0351	0.9406	0.0351	0.8893	0.02	0.8911	0.0213
			0.1	4	0	0.4555	0.0575	0.4555	0.0575	0.3922	0.0008	0.3977	0.0015
				11	0.8578	0.9425	0.0745	0.9425	0.0745	0.8886	0.0414	0.8903	0.0439
5	0.5	2	0.01	16	0.2213	0.637	0.0084	0.637	0.0084	0.4977	0.0128	0.4997	0.013	1.4141	0.1469	0.9998
				28	0.8073	0.9591	0.0071	0.9591	0.0071	0.8828	0.0117	0.8834	0.0121
			0.05	13	0.2325	0.6176	0.0405	0.6176	0.0405	0.5012	0.053	0.5041	0.0539
				23	0.8016	0.9544	0.0392	0.9544	0.0392	0.869	0.0624	0.8698	0.0628
			0.1	12	0.2676	0.6339	0.0792	0.6339	0.0792	0.5218	0.0927	0.5228	0.0968
				21	0.8069	0.9493	0.0883	0.9493	0.0883	0.8717	0.1138	0.8722	0.1149
5	0.1	2.5	0.01	4	0	0.518	0.0064	0.518	0.0064	0.4582	0	0.4604	0	2.775	0.4155	1.0003
				11	0.8524	0.9553	0.0078	0.9553	0.0078	0.9254	0.0049	0.9273	0.0051
			0.05	3	0	0.4638	0.0249	0.4638	0.0249	0.4413	0	0.444	0
				9	0.8436	0.9457	0.0333	0.9457	0.0333	0.9098	0.0211	0.9116	0.0218
			0.1	3	0	0.5191	0.0462	0.5191	0.0462	0.4714	0.0002	0.4732	0.0002
				8	0.8297	0.9373	0.0723	0.9373	0.0723	0.9015	0.0368	0.9027	0.0383
5	0.5	2.5	0.01	10	0.0635	0.552	0.007	0.552	0.007	0.4666	0.0127	0.4682	0.0133	1.7471	0.1971	10004
				20	0.8144	0.9624	0.0074	0.9624	0.0074	0.8931	0.0179	0.8934	0.0181
			0.05	9	0.1538	0.6327	0.0354	0.6327	0.0354	0.5494	0.0561	0.5522	0.0574
				17	0.8322	0.9623	0.0445	0.9623	0.0445	0.8988	0.0655	0.8992	0.0662
			0.1	8	0.147	0.6243	0.0717	0.6243	0.0717	0.5515	0.1014	0.553	0.104
				15	0.8145	0.9518	0.0828	0.9518	0.0828	0.8746	0.1191	0.8756	0.1204
10	0.1	0.5	0.01	71	0.5783	0.7274	0.0076	0.7274	0.0076	0.6169	0.0071	0.6196	0.0075	0.731	0.1042	0.9958
				96	0.8024	0.9181	0.0092	0.9181	0.0092	0.8532	0.0064	0.8548	0.0064
			0.05	60	0.6083	0.7547	0.0442	0.7547	0.0442	0.6434	0.0347	0.6467	0.0357
				80	0.8061	0.9103	0.0481	0.9103	0.0481	0.8486	0.0432	0.85	0.0437
			0.1	54	0.6095	0.7387	0.0942	0.7387	0.0942	0.6474	0.0784	0.6498	0.0798
				72	0.8025	0.9066	0.0878	0.9066	0.0878	0.8434	0.0824	0.8445	0.084
10	0.5	0.5	0.01	225	0.5132	0.7846	0.011	0.7847	0.0111	0.5301	0.0094	0.5318	0.0095	0.3896	0.1028	1.0004
				390	0.8009	0.9899	0.0097	0.99	0.0097	0.9266	0.0105	0.9271	0.0109
			0.05	188	0.5319	0.7851	0.049	0.7855	0.0492	0.5589	0.0479	0.5605	0.0489
				320	0.8006	0.9866	0.0466	0.9866	0.0468	0.9216	0.0545	0.9223	0.0553
			0.1	171	0.5412	0.7864	0.0941	0.7867	0.0941	0.5647	0.0885	0.5677	0.0899
				289	0.801	0.9797	0.0993	0.9797	0.0996	0.9125	0.0996	0.9134	0.1007
10	0.1	1	0.01	17	0.314	0.657	0.0103	0.657	0.0103	0.492	0.0024	0.4956	0.0024	1.4349	0.1308	0.996
				27	0.8102	0.9365	0.0077	0.9365	0.0077	0.8626	0.0042	0.8636	0.0043
			0.05	14	0.3383	0.6582	0.0445	0.6582	0.0445	0.5018	0.0115	0.5067	0.012
				23	0.8286	0.9336	0.0416	0.9336	0.0416	0.8661	0.0266	0.8673	0.0273
			0.1	13	0.3816	0.6787	0.0903	0.6787	0.0903	0.5334	0.0323	0.5384	0.0341
				20	0.8004	0.9242	0.086	0.9242	0.086	0.8477	0.053	0.8495	0.0549
10	0.5	1	0.01	56	0.4469	0.7639	0.0113	0.7639	0.0113	0.5139	0.0075	0.5153	0.0082	0.7705	0.1027	0.9993
				87	0.8054	0.9729	0.0104	0.9729	0.0104	0.8705	0.01	0.872	0.0102
			0.05	47	0.4804	0.7642	0.0447	0.7642	0.0447	0.5377	0.0418	0.5408	0.0427
				72	0.8047	0.9628	0.0451	0.9628	0.0451	0.8593	0.0455	0.8605	0.0459
			0.1	43	0.4996	0.7691	0.0944	0.7691	0.0944	0.5581	0.0874	0.5592	0.0899
				65	0.8026	0.9619	0.099	0.9619	0.099	0.8619	0.0942	0.8627	0.0956
10	0.1	1.5	0.01	8	0.0577	0.6596	0.0064	0.6596	0.0064	0.4814	0.0004	0.4861	0.0004	2.1225	0.2116	0.9957
				15	0.8381	0.9701	0.0092	0.9701	0.0092	0.9005	0.003	0.9017	0.0032
			0.05	6	0.0105	0.5892	0.0385	0.5892	0.0385	0.432	0.0017	0.4357	0.0019
				12	0.8103	0.9509	0.0408	0.9509	0.0408	0.8707	0.0144	0.8726	0.0147
			0.1	6	0.0748	0.6659	0.0786	0.6659	0.0786	0.4906	0.009	0.4939	0.0089
				11	0.8194	0.9499	0.0812	0.9499	0.0812	0.8635	0.0295	0.8662	0.0305
10	0.5	1.5	0.01	25	0.3433	0.7425	0.0095	0.7425	0.0095	0.5014	0.009	0.5034	0.0093	1.1517	0.01046	1.0005
				40	0.8085	0.9719	0.0097	0.9719	0.0097	0.8756	0.0119	0.8769	0.012
			0.05	21	0.3878	0.7432	0.0448	0.7432	0.0448	0.5206	0.0364	0.5236	0.038
				33	0.8047	0.9647	0.05	0.9647	0.05	0.8567	0.0422	0.8583	0.0427
			0.1	19	0.4013	0.7396	0.0898	0.7396	0.0898	0.525	0.0697	0.5271	0.0716
				30	0.8065	0.9593	0.0984	0.9593	0.0984	0.8613	0.0906	0.8622	0.0922
10	0.1	2	0.01	4	0	0.5237	0.0068	0.5237	0.0068	0.4219	0	0.4258	0	2.7852	0.3297	0.9963
				10	0.8003	0.9745	0.008	0.9745	0.008	0.9116	0.0013	0.9134	0.0014
			0.05	4	0	0.6547	0.0343	0.6547	0.0343	0.5051	0.0003	0.5072	0.0003
				9	0.8678	0.9813	0.0388	0.9813	0.0388	0.9338	0.0108	0.9346	0.0116
			0.1	3	0	0.5262	0.0677	0.5262	0.0677	0.4409	0.001	0.4425	0.0012
				8	0.853	0.9744	0.0811	0.9744	0.0811	0.9205	0.0262	0.9212	0.0272
10	0.5	2	0.01	14	0.1879	0.6909	0.0099	0.6909	0.0099	0.4735	0.0075	0.476	0.0079	1.5253	0.1204	1.0001
				25	0.8305	0.9791	0.0097	0.9791	0.0097	0.9029	0.0102	0.9035	0.0102
			0.05	12	0.2566	0.7184	0.0478	0.7184	0.0478	0.5259	0.0283	0.53	0.0289
				20	0.8035	0.9709	0.0437	0.9709	0.0437	8792	0.043	0.8807	0.0437
			0.1	11	0.2864	0.7352	0.088	0.7352	0.088	0.5337	0.0523	0.5374	0.0532
				19	0.8356	0.9765	0.0891	0.9765	0.0891	0.8972	0.0873	0.8981	0.089
10	0.1	2.5	0.01	3	0	0.5778	0.0074	0.5778	0.0074	0.4986	0.0002	0.5004	0.0002	3.4358	0.4671	0.9949
				8	0.816	0.9846	0.0078	0.9846	0.0078	0.9504	0.0029	0.951	0.003
			0.05	3	0	0.6898	0.0322	0.6898	0.0322	0.5476	0.0004	0.5494	0.0004
				7	0.862	0.9853	0.0405	0.9853	0.0405	0.956	0.0111	0.9567	0.0113
			0.1	2	0	0.4905	0.0601	0.4905	0.0601	0.244	0	0.2538	0
				6	0.8107	0.9789	0.078	0.9789	0.078	0.9352	0.0212	0.9365	0.0223
10	0.5	2.5	0.01	10	0.1369	0.7337	0.0093	0.7337	0.0093	0.6613	0.0046	0.5542	0.0046	1.901	0.1415	1.0004
				17	0.8097	0.9789	0.0084	0.9789	0.0084	0.9043	0.0093	0.9055	0.0097
			0.05	8	0.1249	0.7072	0.0432	0.7072	0.0432	0.5283	0.0235	0.5335	0.0251
				14	0.8045	0.9706	0.0442	0.9706	0.0442	0.8932	0.0424	0.8944	0.0433
			0.1	7	0.101	0.6647	0.0844	0.6647	0.0844	0.5074	0.0336	0.5119	0.0361
				13	0.8233	0.9705	0.0865	0.9705	0.0865	0.8943	0.0798	0.8954	0.082
